# Supplementary material for: CD40LG/CD28-Mediated Rho GTPase Signaling Drives Survival and Chemoresistance in Non-ETP T-ALL
Source: Int J Mol Sci. 2026 Jun 11;27(12):5306. doi: 10.3390/ijms27125306 (PMC13299955; doi:10.3390/ijms27125306)
Supplement: Supplementary file 1 [file ijms-27-05306-s001.zip]

Archive with 1 entries (1 files):
- ijms-4284340-supplementary.pdf
